# Supplementary material for: Low-Dose Deoxynivalenol Induces Subclinical Multi-Organ Toxicity in Weaned Piglets
Source: Toxins (Basel). 2026 Feb 2;18(2):75. doi: 10.3390/toxins18020075 (PMC12945029; doi:10.3390/toxins18020075)
Supplement: Supplementary file 1 [file toxins-18-00075-s001.zip]

Archive with 1 entries (1 files):
- toxins-4095006-supplementary.pdf
